# Supplementary material for: HDAC Inhibition Induces Transient Phenotypic Inertia in Dormant OCCC Spheroids by Derepression of Cell Cycle Genes
Source: Cells. 2026 Apr 10;15(8):673. doi: 10.3390/cells15080673 (PMC13114744; doi:10.3390/cells15080673)
Supplement: Supplementary file 1 [file cells-15-00673-s001.zip]

Archive with 1 entries (1 files):
- cells-4189384-supplementary.pdf
